# Supplementary material for: Challenges in modelling the impact of frost and heat stress on the yield of cool-season annual grain crops
Source: Front Plant Sci. 2025 Aug 8;16:1613432. doi: 10.3389/fpls.2025.1613432 (PMC12370724; doi:10.3389/fpls.2025.1613432)
Supplement: Supplementary file 1 [file DataSheet1.csv]

Crop	F_H	Temp	Duration	organ	Stage	loss	significant	Method of damage measurement	Measurement	Reference
Wheat	Frost	-4	2	Seedling (NA)	Pre-Anthesis		s	Visual score or electrical conductivity measurement (EC)	Survival	(Fuller et al., 2007)
Wheat	Frost	-7	2	Seedling (NA)	Pre-Anthesis	1	s		Survival	Controlled Environment
Wheat	Frost	-9	2	Seedling (A)	Pre-Anthesis		s		Survival
Wheat	Frost	-13	2	Seedling (A)	Pre-Anthesis	1	s		Survival	Non-acclimated (NA), acclimated (A).
Wheat	Frost	-5	2	Ear and flag leaf	Pre-Anthesis	0			Survival
Wheat	Frost	-7	2	Ear and flag leaf	Pre-Anthesis		s		Survival
Wheat	Frost	-9	2	Ear and flag leaf	Pre-Anthesis		s		Survival
Wheat	Frost	-15	2	Ear	Pre-Anthesis	1	s		Survival
Wheat	Frost	-4	3	Grains per Spikelet	Post-Anthesis		ns		Grain Number	(Marcellos and Single, 1984)
Wheat	Frost	-5	3	Grains per Spikelet	Post-Anthesis	1	s		Grain Number	Controlled Environment
Wheat	Frost	-2	2	Grain weight	Anthesis	0.13	s	Spike weights of frosted and unfrosted spikes	Grain Weight	(Cromey et al., 1998)
Wheat	Frost	-2	10	Grain weight	Anthesis	0.33	s		Grain Weight	Controlled Environment
Wheat	Frost	-4.5	2	Grains per Spikelet	Anthesis	0.3	s	Floret sterility as per Reinheimer et al. (2004)	Grain Number	(Leske and Biddulph, 2022)
Wheat	Frost	-4.5	2	Grains per Spikelet	Anthesis	0.6	s		Grain Number	Field with heater
Wheat	Frost	-4.5	2	Grains per Spikelet	Anthesis	0	s	Grain weight	Grain Weight
Wheat	Frost	-4.5	2	Grains per Spikelet	Anthesis	0.1	s		Grain Weight
Wheat	Frost	-4.5	2	Grains per Spikelet	Anthesis	0.1	s	Grain yield	Yield
Wheat	Frost	-4.5	2	Grains per Spikelet	Anthesis	0.65	s		Yield
Barley	Frost	-2.3	2	Head emergence	Post-Anthesis	0.6	s	Grain number	Grain Number	Field
Barley	Frost	-3.4	2	Head emergence	Post-Anthesis	0.54	s	Grain set (the inverse of floret sterility)	Grain Number	(Frederiks et al., 2011)
Barley	Frost	-4	2	Head emergence	Post-Anthesis	0.77	s		Grain Number
Oat	Frost	-4	1.5	Early-dough	Pre-Anthesis	0.09	s	Frost tolerance expressed as a percentage survival	Survival	(Gusta and O’Connor, 1987)
Oat	Frost	-6	1.5	Early-dough	Pre-Anthesis	0.26	s		Survival	Controlled Environment
Oat	Frost	-8	1.5	Early-dough	Pre-Anthesis	0.4	s		Survival	*Ice-nucleating bacteria further increase the losses
Oat	Frost	-4	1.5	Early-dough	Pre-Anthesis	0.04	s		Survival
Oat	Frost	-6	1.5	Early-dough	Pre-Anthesis		ns		Survival
Oat	Frost	-8	1.5	Early-dough	Pre-Anthesis	0.13	s		Survival
Oat	Frost		1.5	Late-dough	Post-Anthesis		s		Survival
Oat	Frost	-4	1.5	Late-dough	Post-Anthesis	0.04	s		Survival
Oat	Frost	-6	1.5	Late-dough	Post-Anthesis	0.2	s		Survival
Oat	Frost	-8	1.5	Late-dough	Post-Anthesis		ns		Survival
Oat	Frost	-12	1.5	Late-dough	Post-Anthesis		ns		Survival
Canola	Frost	-4	8	15 dap	Pre-Anthesis	0.29	s	Visual scoring of damage 0-5 scale (0 = dead, 5 = no damage)	Survival	(Fiebelkorn and Rahman, 2016)
Canola	Frost	-8	4	15 dap	Pre-Anthesis	0.35	s		Survival	Controlled Environment
Canola	Frost	-12	5.34	15 dap	Pre-Anthesis	0.44	s		Survival
Canola	Frost	-16	2.67	15 dap	Pre-Anthesis	0.64	s		Survival
Canola	Frost	-6	1	Beginning of flower	Pre-Anthesis	0.13	s	Counting the number of normal ovules in open flowers and closed floral buds.	Grain Number	(Kovaleski et al., 2020)
Canola	Frost	-6	1	Beginning of flower	Pre-Anthesis	0.42	s		Grain Number	Controlled Environment
Canola	Frost	-6	1	Full flower	Anthesis	0.36	s		Grain Number
Canola	Frost	-6	1	Full flower	Anthesis	0.36	s		Grain Number
Canola	Frost	-6	1	Beginning of grain fill	Post-Anthesis	0.09	s		Grain Number
Canola	Frost	-6	1	Beginning of grain fill	Post-Anthesis	0.39	s	dry matter	Biomass
Canola	Frost	-4	1	4 dae	Post-Anthesis	0.11	s		Biomass	(Dalmago et al., 2010)
Canola	Frost	-4	1	10 dae	Post-Anthesis	0.1	s		Biomass	Controlled Environment
Canola	Frost	-4	1	15 dae	Post-Anthesis	0.16	s		Biomass
Canola	Frost	-4	1	20 dae	Post-Anthesis	0.13	s		Biomass
Canola	Frost	-4	1	30 dae	Post-Anthesis	0.24	s		Biomass
Canola	Frost	-6	1	4 to 30 dea	Post-Anthesis	1	s		Biomass
Canola	Frost	-4	1	3 leaves	Post-Anthesis	0.04	s	Dry matter loss	Biomass
Canola	Frost	-4	1	50% flower	Anthesis	0.27	s		Biomass
Canola	Frost	-4	1	Full flower	Anthesis	0.43	s		Biomass
Canola	Frost	-4	1		Anthesis		ns		Biomass
Canola	Frost	-4	1	3 leaves to full flower	Anthesis		ns	Grain number	Grain Number
Canola	Frost	-4	1		Anthesis		ns		Grain Number
Canola	Frost	-4	1	3 leaves	Pre-Anthesis	0.15	s	Grain Weight	Grain Weight
Canola	Frost	-4	1	50% flower	Anthesis	0.29	s		Grain Weight
Canola	Frost	-4	1	Full flower	Anthesis	0.52	s	Yield	Yield
Wheat	Heat	35	4	16daa alternating	Post-Anthesis	0.1	s	Grains were dried at 85°C for 48 h in an oven (to constant weight)	Grain Weight	(Hawker and Jenner, 1993)
Wheat	Heat	35	4	16daa continuous	Post-Anthesis	0.06	s		Grain Weight	Controlled Environment
Wheat	Heat	35	7		Post-Anthesis	0.17	s		Grain Weight
Wheat	Heat	35	4	22daa alternating	Post-Anthesis	0.09	s		Grain Weight
Wheat	Heat	35	4	22daa continuous	Post-Anthesis	0.15	s		Grain Weight
Wheat	Heat	35	7		Post-Anthesis	0.12	s		Grain Weight
Wheat	Heat	35	2	Grain weight	Anthesis	0.03	s		Grain Weight	(Jenner, 1991)
Wheat	Heat	35	4	40 daa	Post-Anthesis	0.1	s		Grain Weight	Controlled Environment
Wheat	Heat	40	5	10 daa	Post-Anthesis	0.11	s	Grain weight	Grain Weight	Controlled Environment
Wheat	Heat	40	5	30 daa	Post-Anthesis	0.19	s	Spikes were oven-dried at 45°C for 48 h before hand threshing, counting and weighing the grains	Grain Weight	(Stone and Nicolas, 1994)
Wheat	Heat	33	3	14 daa	Post-Anthesis	0.05	s		Grain Weight	Controlled Environment
Wheat	Heat	33	3	32 daa	Post-Anthesis	0.32	s		Grain Weight	(Randall and Moss, 1990)
Wheat	Heat	35	1.75	Grain yield	Anthesis		s		Grain Weight	(Blumenthal et al., 1994)
Wheat	Heat	35	2.5	56d before harvest	Anthesis		s		Grain Weight	Field (multi-site and year)
Wheat	Heat	35	2.8		Anthesis		s		Grain Weight
Wheat	Heat	36	1	Grain number	Anthesis	0.2	s		Grain Number	(Prasad et al., 2014)
Wheat	Heat	37	30	Grain number	Anthesis	1	s		Grain Number	Controlled Environment
Wheat	Heat	36	5	Grain weight	Anthesis	0	s		Grain Weight
Wheat	Heat	36	30	Grain weight	Anthesis	0.38	s		Grain Weight
Wheat	Heat	35	1	Grain weight	Anthesis	0	s		Grain Weight
Wheat	Heat	36	30	Grain weight	Anthesis	0.89	s		Grain Weight
Barley	Heat	40	1.25	Grain number	Anthesis		ns		Grain Number	(Savin et al., 1997)
Barley	Heat	40	1.25	Grain weight	Anthesis		s		Grain Weight	Controlled Environment
Barley	Heat	40	1.25	20 daa	Anthesis	0.35	s		Grain Weight
Barley	Heat	40	1.25	Malt extract	Anthesis		ns		Grain Weight
Barley	Heat	30	5	Grain number	Post-Anthesis		s		Grain Number	(Sakata, n.d.)
Barley	Heat	30	5	10 daa	Post-Anthesis	0.23	s		Grain Number	Controlled Environment
Barley	Heat	30	5	15 daa	Post-Anthesis	0.98	s		Grain Number
Barley	Heat	30	5	18 daa	Post-Anthesis	1	s		Grain Number
Barley	Heat	30	5	20 daa	Post-Anthesis	1	s		Grain Number
Barley	Heat	30	5	22 daa	Post-Anthesis	1	s		Grain Number
Barley	Heat	30	5	25 daa	Post-Anthesis	0.94	s		Grain Number
Barley	Heat	30	5	27 daa	Post-Anthesis	0.78	s		Grain Number
Canola	Heat	29.5	5	Flowering	Anthesis	0.22	s	flower	Grain Number	(Morrison and Stewart, 2002)
Canola	Heat	29.5	5	Flowering	Anthesis	0.29	s	pod	Grain Number	Field
Canola	Heat	29.5	5	Flowering	Anthesis	0.49	s	seed	Grain Number	*reported damages for heat stress index of 20; heat stress index is 0 at 29.5C and could be 5 days of 33.5C or 2.5 days of 37.5C
Canola	Heat	29.5	5	Flowering	Anthesis	0.21	s	seed	Grain Number
Canola	Heat	32	5	Flowering	Anthesis	0.9	s		Grain Number	(Polowick and Sawhney, 1988)
Canola	Heat	35	7	Anthesis	Anthesis	0.11	s	biomass	Biomass	(Chen et al., 2019)
Canola	Heat	35	7	Anthesis	Anthesis	0.57	s	yield	Yield	Controlled Environment
Canola	Heat	35	7	Anthesis	Anthesis		ns	Grain Weight	Grain Weight
Chickpea	Heat	26	50	Whole plant growth	Whole Growth	0.07	s	pod number	Grain Number	(Jumrani and Bhatia, 2014)
Chickpea	Heat	26	50		Whole Growth		ns	ns biomass	Biomass	Controlled Environment
Chickpea	Heat	26	50		Whole Growth		ns	ns grain weight	Grain Weight	*Significant differences between cultivars were also observed
Chickpea	Heat	30	50		Whole Growth	0.23	s	23% pod number	Grain Number
Chickpea	Heat	30	50		Whole Growth		ns	ns biomass	Biomass
Chickpea	Heat	30	50		Whole Growth		ns	ns grain weight	Grain Weight
Chickpea	Heat	34	50		Whole Growth	0.42	s	42% pod number	Grain Number
Chickpea	Heat	34	50		Whole Growth	0.47	s	47% biomass	Biomass
Chickpea	Heat	34	50		Whole Growth	0.06	s	6% grain weight	Grain Weight
Chickpea	Heat	38	50		Whole Growth	0.68	s	68% pod number	Grain Number
Chickpea	Heat	38	50		Whole Growth	0.63	s	63% biomass	Biomass
Chickpea	Heat	38	50		Whole Growth	0.21	s	21% grain weight	Grain Weight
Chickpea	Heat	28	10	55dap	Anthesis	0.1	s	10% reduction on grain number, weight, biomass, and HI	Biomass	(Wang et al., 2006)
Chickpea	Heat	28	10	55dap	Anthesis	0.1	s	10% reduction on grain number, weight, biomass, and HI	Grain Weight	Controlled Environment
Chickpea	Heat	28	10	55dap	Anthesis	0.1	s	10% reduction on grain number, weight, biomass, and HI	Grain Number	Controlled Environment
Chickpea	Heat	28	10		Anthesis	0.37	s	37% grain number	Grain Number	Controlled Environment
Chickpea	Heat	28	10	Pod development	Post-Anthesis		ns	ns grain weight	Grain Weight	*Significant differences between cultivars were also observed
Chickpea	Heat	28	10	85dap	Post-Anthesis	0.2	s	20% biomass	Biomass
Chickpea	Heat	28	10		Post-Anthesis	0.23	s	23% HI	Harvest Index
Chickpea	Heat	28	10		Post-Anthesis	0.33	s	33% grain number	Grain Number
Chickpea	Heat	35	10	Early Flowering	Anthesis	0.34	s	34% grain weight	Grain Weight
Chickpea	Heat	35	10	55dap	Anthesis	0.22	s	22% biomass	Biomass
Chickpea	Heat	35	10		Anthesis	0.4	s	40% HI	Harvest Index
Wheat	Frost	-2.2	2		Anthesis	0.07		a1	Grain Number	(Nuttal et al (2019)
Wheat	Frost	-2.2	2		Anthesis	-0.07		a1	Grain Weight
Wheat	Frost	-2.2	2		Anthesis	0.01		a1	Yield
Wheat	Frost	-2.2	2		Anthesis	0.03		a1	Harvest Index
Wheat	Frost	-2.8	2		Anthesis	0.29		a2	Grain Number
Wheat	Frost	-2.8	2		Anthesis	0.1		a2	Grain Weight
Wheat	Frost	-2.8	2		Anthesis	0.23		a2	Yield
Wheat	Frost	-2.8	2		Anthesis	0.15		a2	Harvest Index
Wheat	Frost	-3.4	2		Anthesis	0.26		a3	Grain Number
Wheat	Frost	-3.4	2		Anthesis	-0.09		a3	Grain Weight
Wheat	Frost	-3.4	2		Anthesis	0.2		a3	Yield
Wheat	Frost	-3.4	2		Anthesis	0.15		a3	Harvest Index
Wheat	Frost	-1.3	4		Anthesis	0.27		a4	Grain Number
Wheat	Frost	-1.3	4		Anthesis	-0.13		a4	Grain Weight
Wheat	Frost	-1.3	4		Anthesis	0.18		a4	Yield
Wheat	Frost	-1.3	4		Anthesis	0.08		a4	Harvest Index
Wheat	Frost	-2.5	4		Anthesis	0.27		a5	Grain Number
Wheat	Frost	-2.5	4		Anthesis	-0.12		a5	Grain Weight
Wheat	Frost	-2.5	4		Anthesis	0.18		a5	Yield
Wheat	Frost	-2.5	4		Anthesis	0.18		a5	Harvest Index
Wheat	Frost	-2.6	4		Anthesis	0.4		a6	Grain Number
Wheat	Frost	-2.6	4		Anthesis	-0.15		a6	Grain Weight
Wheat	Frost	-2.6	4		Anthesis	0.31		a6	Yield
Wheat	Frost	-2.6	4		Anthesis	0.23		a6	Harvest Index
